# Supplementary material for: Milk levels of transforming growth factor beta 1 identify mothers with low milk supply
Source: PLoS One. 2024 Jun 13;19(6):e0305421. doi: 10.1371/journal.pone.0305421 (PMC11175467; doi:10.1371/journal.pone.0305421)
Supplement: S1 Table — (CSV) [file pone.0305421.s001.csv]

Patient ID	LMS	Maternal age	Maternal Race	Maternal Ethnicity	Marital Status	Health Insurance	Previously breastfed	Longest period of time mom previously breastfed	Pre-Pregnancy BMI (kg/m2)	Maternal College Diploma	Pregnancy medical problems	Current maternal medical problems?	Maternal Depression	DSQ Fruit (cups/day)	DSQ Veggies (cups/day)	DSQ Dairy (cups/day)	DSQ Calcium (mg/day)	DSQ Added sugar (tsp/day)	Mode of delivery	Gestational Age	Birth weight (g)	Child's Sex	Infant WfL Z Change @ 1mo	4mo Are you currently breastfeeding?	4mo Formula Supplementation	Breastfeeding duration (weeks)	Earliest Formula Introduction (weeks)	Breastfed for desired duration	Nipple Pain	Maternal URI or GI Infection	MBM Time of Day (24hr)	Time since delivery (at milk collection)	TGFB1 (ELISA)	TGFB2 (luminex)	hsa-let-7g-5p	hsa-miR-151-3p	miR-22-3p
6	Yes	24	White	Non-Hispanic	Married	Medicaid	Yes	More than 4 months	37.58	No	No	Yes	No	0.554867935	1.098699567	1.255172914	804.0161636	12.9553816	Vaginal	40.28571429	3280	Female	-1.69	No	Yes	7	4	No	No	No		31.5625	1783.334	146604.1427	-0.5280697	0.687836228	2.0237833
23	No	27	Black	Non-Hispanic	Not Married	Medicaid	Yes	More than 4 months	24.78	Yes	No	No	No	3.157684363	1.929740136	1.53843605	837.3181312	28.72873711	C-section	39	2970	Male	7.11	No	Yes	12		No	No	No		30.475	1106.924		0.7256697	-0.351893534	-0.6450847
64	No	22	Black	Non-Hispanic	Not Married	Private	No	Never	25.6	No	No	No	No	0.801141447	1.449716959	1.603139842	926.5651233	16.15256255	Vaginal	39.28571429	3950	Male	2.89	No	Yes	3	3	No		No		5	168.826	1011.801136
68	No	27	Black	Non-Hispanic	Married	Private	No	Never	43.14	Yes	No	Yes	No	0.820736626	1.601272225	1.45043021	883.2776387	10.74914221	Vaginal	39.14285714	3580	Female	2.25	No	Yes	12	4	Yes	No	No		31	991.571	19779.1148	0.7256697	-0.318460301	-0.6450847
89	No	32	White	Non-Hispanic	Married	Private	Yes	1-2 months	26.92	Yes	Yes	Yes	No	1.60309147	1.494754564	3.181733139	1486.435939	25.99149803	Vaginal	39.85714286	3540	Male	0.71	No	Yes	16	4	Yes	Yes	No		36	309.1606	10909.813	-1.1889047	1.262245459	1.1432015
93	No	30	Other	Hispanic	Not Married	Medicaid	Yes	2-4 months		No	No	No	No	1.420011951	2.5034589	2.303740581	1216.440567	14.69401071	C-section	38.28571429	3470	Female	1.54	No	Yes	12	4	Yes	No	No		38	2473.9428	10565.534	2.965281	2.767324952	0.2352078
106	Yes	29	White	Non-Hispanic	Not Married	Private	No	Never	23.56	Yes	No	Yes	No	1.866494253	1.396274092	2.226558708	1172.829608	18.62212342	Vaginal	40	3720	Female	-0.98	No	Yes	16	4	No	No	No		31	769.72	9644.011	-0.5280697	-0.131102796	4.0330231
129	No	33	White	Non-Hispanic	Not Married	Medicaid	No	Never	19.29	No	Yes	No	Yes	1.344924356	1.5075974	2.503264747	1207.751805	16.42152861	Vaginal	41.14285714	4060	Male	1.78	No	Yes	8	4	Yes	No	No		42	684.1772	10778.885	-1.1889047	-0.039489896	0.2352078
134	No	31	Bi-racial	Non-Hispanic	Not Married	Private	Yes	2-4 months	28.14	No	No	No	No	0.970437171	1.137825421	1.898215734	1004.113903	14.56675191	Vaginal	39	3170	Female	-0.16	No	Yes	24	24	No		No		5.581944444	2378.3256	6710.611
140	Yes	33	White	Non-Hispanic	Married	Private	No	Never	38.11	Yes	No	No	Yes	0.715227948	1.236073519	1.790122627	970.5445735	12.03592564	Vaginal	38	4120	Female	0.72	No	Yes	12	12	No	No	No		39	2571.485		-1.8414572	1.091838166	1.1432015
151	No	29	White	Non-Hispanic	Married	Private	Yes	More than 4 months	31	Yes	No	No	No	0.727402026	1.231834568	1.635485994	950.9377023	13.17573747	C-section	39.14285714	3270	Female	1.81	No	Yes		4		No	No		35	379.8312		-0.0503229	-0.259112661	0.2352078
193	Yes	32	White	Non-Hispanic	Married	Private	No	Never	21.24	Yes	No	Yes	No	1.528202444	1.482528915	1.897975456	1097.118911	11.92010668	Vaginal	39.57142857	3000	Female	-0.82	No	Yes	12	4	No	No	No		35	1036.9842		1.1355807	-0.218919783	-0.6450847
197	Yes	35	White	Non-Hispanic	Married	Private	No	Never	30.72	Yes	Yes	No	No	0.632145362	1.221287134	1.578619743	903.4805987	17.26262753	C-section	39	3970	Male	1.26	No	Yes	16	4	No	No	No		33	647.2102		0.7256697	-0.169353919	0.2352078
1	No	31	White	Non-Hispanic	Married	Private	Yes	More than 4 months	24.38	Yes	Yes	Yes	No	0.919161778	1.429140828	1.837819333	1017.490276	13.68924487	Vaginal	39.14285714	3280	Female	3.61	Yes	No		52		No	No	11.4	36.40833333	122.5924	6144.880295	1.1355807	-0.320533453	0.2352078
2	No	22	Black	Non-Hispanic	Married	Other	Yes	More than 4 months	35.54	No	Yes	Yes	No	3.283920485	2.416754393	3.605262627	1586.173315	16.94556883	Vaginal	38.71428571	3480	Male	1.15	Yes	No	20	16	No	No	No	13.97	36.57638889	994.203	19214.5377	0.7256697	-0.155411239	-0.6450847
3	No	28	White	Non-Hispanic	Married	Private	Yes	More than 4 months	25.49	No	Yes	Yes	No	0.988186974	1.477183914	1.913975882	1063.654757	16.48851074	Vaginal	38.71428571	3160	Female	1.36	Yes	No		52		No	No	15.38	29.64583333	924.1582	16254.74174	0.7256697	-0.235417404	0.2352078
4	No	34	White	Non-Hispanic	Married	Other	Yes	More than 4 months	22.48	Yes	No	No	No	1.528202444	1.753026261	1.827847789	1052.443318	18.75744815	Vaginal	39.71428571	3631	Female	0.79	Yes	No		52		No	No	9.9	33.45138889	2459.5284	14614.08836	0.7256697	-0.249360085	-0.6450847
5	No	28	White	Non-Hispanic	Married	Other	No	Never		Yes	Yes	Yes	No	1.528202444	2.289938557	2.361651092	1368.341616	23.17776461	Vaginal	39.71428571	3336	Male	1.75	Yes	No		4		No	No	13.33	27.43541667	402.7086	4750.072458	-0.5280697	0.501164908	-0.6450847
7	No	23	White	Non-Hispanic	Married	Private	Yes	More than 4 months	25.64	Yes	No	No	Yes	0.877142402	1.278619693	1.4897563	875.5281212	22.88954912	Vaginal	39.85714286	3250	Female	0.02	Yes	No		52		Yes	No	17	35.51041667	211.9712	7090.293734	0.7256697	-0.305072407	0.2352078
8	No	25	Other	Hispanic	Married	Medicaid	Yes	More than 4 months	30.52	No	Yes	No	No	0.909390758	1.280378322	3.184476943	1385.994071	18.18897873	Vaginal	39.14285714	4380	Male	-1.43	Yes	No		52		No	No	14.55	39.40625	145.9304	3334.707536	-1.1889047	-0.320533453	2.0237833
9	No	27	Black	Non-Hispanic	Married	Medicaid	Yes	More than 4 months	31.94	No	Yes	Yes	No	0.603241979	1.578867134	1.394656386	933.2519574	12.9987162	Vaginal	37.28571429	3610	Female	2.83	Yes	No		52		No	No		27.48402778	465.8094	2453.804801	0.7256697	-0.265375918	0.2352078
10	No	31	White	Non-Hispanic	Married	Private	Yes	More than 4 months	23.81	Yes	Yes	No	No	1.497582793	1.759834147	2.418887139	1261.652527	25.45556542	C-section	40.57142857	3760	Male	2.88	Yes	No	44	44	No	No	No	11.15	32.55208333	45.0128	3787.909291	0.7256697	-0.329556046	0.2352078
13	No	30	Bi-racial	Hispanic	Not Married	Medicaid	Yes	More than 4 months		No	Yes	Yes	No	2.419861443	2.139131018	1.687452439	981.0667447	18.29586506	Vaginal	39.28571429	3665	Female	0.84	Yes	No		52		No	No	9.15	38.66666667	76.5506	6389.210325	1.6010738	-0.323482585	-0.6450847
14	No	22	White	Hispanic	Not Married	Medicaid	Yes	More than 4 months	41.9	No	Yes	No	Yes	0.69357472	1.18015949	1.537844842	916.3536857	22.5871723	Vaginal	39.14285714	3210	Male	0.31	Yes	No	42	42	No	Yes	No	12.05	24.65277778	2596.5842	6969.126286	0.3508824	-0.187807896	-1.5142289
16	No	33	White	Non-Hispanic	Married	Private	Yes	More than 4 months	24.96	Yes	No	Yes	No	1.509756871	1.69166784	1.812804515	1111.358263	20.46321462	Vaginal	39.57142857	3370	Female	3.6	Yes	No		52		No	No	8.66	32.41666667	433.0844	9413.05049	0.3508824	-0.235417404	-0.6450847
17	No		White	Non-Hispanic	Married	Private	Yes	More than 4 months	27	Yes	No	No	No	0.497733301	1.222310387	1.907827598	995.1189471	24.00086359	Vaginal	40.14285714	3780	Male	1.87	Yes	No	52	52	No	No	No	10.08	31.45277778	321.1614	3068.628721	0.3508824	0.325414138	-0.6450847
18	No	34	White	Non-Hispanic	Married	Private	Yes	More than 4 months	24.73	Yes	Yes	Yes	No	1.60309147	1.519625037	2.162109598	1145.37064	17.89907611	Vaginal	40.42857143	4280	Male	2.37	Yes	No	36	4	Yes	No	No	13.5	36.55555556	52.8472	9615.758698	0.7256697	-0.328052281	-1.2593559
19	No	35	Asian	Non-Hispanic	Married	Private	Yes	More than 4 months	27.08	Yes	Yes	Yes	No	1.60309147	2.352840432	1.067481518	833.1705098	12.82174893	C-section	38.71428571	3400	Female	0.92	Yes	No		52		No	No	15.38	34.40138889	295.3608	6033.030996	0.7256697	-0.034292416	-0.6450847
20	No	20	White	Hispanic	Not Married	Private	Yes	More than 4 months	21.08	No	No	No	No	0.988263244	1.104381793	3.480121502	1386.11183	18.03283442	Vaginal	39	3790	Female	-2.13	Yes	No		16		No	No	11.5	43.48055556	495.9752	11528.01602	-0.9023557	1.155171514	-0.6450847
21	No	33	White	Non-Hispanic	Married	Private	Yes	More than 4 months	16.63	Yes	Yes	No	No	0.507197339	1.258341932	1.447255382	894.6979054	20.37147396	Vaginal	39.14285714	2960	Male	1.79	Yes	No				Yes	No	11.25	34.425	183.8998	7052.024236	-0.9023557	-0.330826217	0.2352078
24	No	19	Bi-racial	Non-Hispanic	Not Married	Private	No	Never	32.7	No	No	No	Yes	1.182530449	1.089298306	1.671154868	964.3332467	14.81375776	Vaginal	39.42857143	2880	Male	1.3	Yes	No		52		No	No	12.95	31	1134.2576	37271.0712	0.7256697	-0.209926389	-0.6450847
25	No	35	White	Non-Hispanic	Married	Private	Yes	More than 4 months	19	Yes	Yes	Yes	No	1.509756871	1.483287049	2.313954386	1280.372653	15.23911912	C-section	39.42857143	3260	Female	1.66	Yes	No		52		Yes	No	11.1	31.48958333	445.6242	11555.75514	-1.4323482	0.180965049	-0.6450847
26	No	29	White	Non-Hispanic	Married	Private	Yes	More than 4 months	34.2	No	No	Yes	No	0.603241979	1.435197919	1.619436244	915.9619348	11.21521555	C-section	39.42857143	2920	Female	0	Yes	No		24		No	No	9.17	47.38333333	497.9422	16621.12425	-0.0503229	-0.249360085	-0.6450847
27	No	33	White	Non-Hispanic	Married	Private	Yes	More than 4 months	21.43	Yes	No	Yes	No	0.745847599	1.374608385	2.359031533	1197.426951	23.00563083	Vaginal	37	3020	Male	0.88	Yes	No				No	No	14.8	64.57083333	149.9022	8481.134589	0.3508824	-0.26920103	0.2352078
28	No	31	White	Non-Hispanic	Married	Private	Yes	More than 4 months	23.22	Yes	Yes	Yes	No	1.509756871	1.93205525	1.856739835	1054.854282	14.32319249	Vaginal	40.14285714	3930	Male	1.91	Yes	No		52		No	No	14.12	59	408.7356	10573.24349	-0.5280697	-0.307189359	-0.6450847
30	No	30	White	Non-Hispanic	Married	Private	No	Never	33.22	Yes	No	No	No	0.50990738	1.375032471	1.141158601	823.9348497	15.26939071	Vaginal	37.85714286	2390	Male	0.71	Yes	Yes	40	16	No	No	No	8.33	37	1271.8552	56282.91725	-1.1889047	0.62667823	-0.6450847
32	No	33	Asian	Non-Hispanic	Married	Private	Yes	More than 4 months	20.6	Yes	Yes	Yes	No	1.550337131	1.915440521	1.05316236	992.6417804	14.23125888	Vaginal	38.71428571	3530	Male	1.9	Yes	No		24		No	No	11.33	50	61.4964	5591.843273	-0.0503229	-0.348681608	0.2352078
36	No	35	White	Non-Hispanic	Married	Private	Yes	More than 4 months	19.91	Yes	Yes	Yes	No	1.550337131	1.409240355	1.739698894	1100.481581	24.5324912	Vaginal	39.71428571	3520	Male	1.45	Yes	Yes	22	4	Yes	No	No	12.97	67.64236111	166.453	6507.139704	1.6010738	0.063350146	-0.6450847
37	No	30	White	Non-Hispanic	Married	Private	Yes	More than 4 months	42.98	Yes	Yes	Yes	No	0.632145362	1.237531772	1.324337743	889.0843357	12.90409599	Vaginal	40.85714286	4080	Male	2.03	Yes	No	26	16	Yes	No	No	13.8	39.60208333	367.9928	2026.076995	1.6010738	-0.263550959	-0.6450847
39	No	28	White	Non-Hispanic	Married	Private	Yes	More than 4 months	27.26	No	Yes	No	No	0.528352953	1.276933106	1.28415405	827.4655857	17.79010524	Vaginal	39.28571429	2950	Female	2.68	Yes	No	28	24	Yes	No	No	13.95	62.38888889	130.2532	2216.679887	0.3508824	-0.425808719	0.2352078
40	No	29	Black	Non-Hispanic	Not Married	Private	Yes	More than 4 months	30.6	No	No	No	No	0.899683678	1.286167853	2.042919982	1099.229587	18.7387223	Vaginal	39.28571429	3110	Female	1.07	Yes	No	44	16	Yes	No	No	8.33	62.44444444	193.3932	4839.931434	-0.0503229	-0.307189359	-0.6450847
41	No	29	White	Non-Hispanic	Married	Private	Yes	More than 4 months	26.94	No	No	No	No	1.898291546	1.342484138	2.032357032	1058.23589	20.00704891	C-section	37.28571429	2950	Male	0.8	Yes	No	44		Yes	No	No	9.16	26.40416667	440.9874	4734.171479	-0.0503229	-0.367480137	0.2352078
42	No	26	Asian	Non-Hispanic	Married	Medicaid	Yes	More than 4 months	22.94	No	Yes	Yes	No	0.785981441	1.431762304	1.555389972	936.51027	20.7347299	Vaginal	39.57142857	2985	Female	-0.83	Yes	No	28	16	Yes	No	No	10.58	30.42708333	370.874	2459.961505	-1.4323482	-0.246571549	-0.6450847
44	No	28	White	Non-Hispanic	Married	Private	Yes	2-4 months	17.97	No	Yes	Yes	No	1.866494253	1.972223382	2.276273233	1345.917885	23.64263344	Vaginal	37.71428571	2620	Female	0.15	Yes	No		4		Yes	No	13.85	26.60416667	480.1804	2066.955568	-0.0503229	-0.26920103	-0.6450847
46	No	29	White	Non-Hispanic	Married	Private	Yes	More than 4 months	35.02	No	No	No	No	0.874484737	1.560841244	1.19790901	819.2371057	10.60629038	Vaginal	39.28571429	3605	Male	0.64	Yes	No		4		No	No	9.5	33.65625	780.0828	5208.545745	0.3508824	-0.10343643	0.2352078
48	No	41	Other	Hispanic	Married	Private	Yes	More than 4 months	22.41	Yes	No	No	No	1.557180251	1.669251832	1.266510376	866.931406	10.8115876	Vaginal	40.57142857	2900	Male	0.76	Yes	No		52		No	No	14.38	39.58333333	252.0028	1909.002515	0.3508824	-0.233271254	-0.6450847
49	No	24	Black	Non-Hispanic	Not Married	Medicaid	Yes	2-4 months	18.2	No	No	No	No	0.912262289	1.514578292	1.509599568	905.1588745	15.99904773	C-section	37.57142857	3360	Male	0.64	Yes	No		4		Yes	No	13.85	32.55208333	407.8032	3183.905952	-0.0503229	-0.165922998	-0.6450847
51	No	23	White	Non-Hispanic	Not Married	Medicaid	Yes	More than 4 months	30.4	No	Yes	No	Yes	0.801141447	1.492602541	1.637603625	952.2063555	21.69940492	C-section	40.71428571	3270	Female	-4.2	Yes	Yes	44	16	Yes	No	No	8.5	57.40277778	1210.79	649.10399	-0.9023557	-0.243593217	-0.6450847
53	No	24	White	Non-Hispanic	Not Married	Medicaid	Yes	More than 4 months	38.37	No	No	Yes	No	1.729782845	2.105587619	4.285675137	1670.359684	15.95005359	Vaginal	40.28571429	3610	Male	1.41	Yes	No		52		No	No	12	36.55	1371.1712	2070.938796	-0.0503229	-0.300926103	1.1432015
54	No	25	White	Non-Hispanic	Married	Medicaid	Yes	More than 4 months	26.01	No	Yes	Yes	No	0.988263244	1.582921944	1.182961676	822.5578432	12.42554983	Vaginal	39.85714286	3320	Male	-0.05	Yes	No		52		No	No	12.75	37	410.8286	1222.419361	0.3508824	-0.273347335	-0.6450847
57	No	21	White	Non-Hispanic	Not Married	Other	No	Never	19.48	No	Yes	No	No	0.909390758	1.218418893	1.072824148	809.4417512	13.94900624	Vaginal	40.42857143	3200	Female	2.01	Yes	No		52		No	No	16.9	63	173.446	1992.793661	-1.4323482	-0.378050294	2.0237833
58	No	28	White	Non-Hispanic	Married	Private	Yes	More than 4 months	24.76	Yes	No	No	Yes	0.899683678	1.751346287	1.559815083	934.4525468	15.45964811	Vaginal	40	3230	Male	2.63	Yes	No	32	24	No	No	No	11.55	24	874.0592	11902.59737	-0.5280697	-0.034292416	-0.6450847
61	No	27	White	Non-Hispanic	Married	Other	No	Never	24.76	Yes	No	Yes	No	0.89293031	1.21239532	1.936680485	1043.648729	18.44950623	C-section	39.28571429	2730	Male	0.06	Yes	No		4		Yes	No	7	32	475.314	2667.914432	-1.4323482	0.171314671	-0.6450847
65	No	35	White	Non-Hispanic	Married	Private	Yes	More than 4 months	25.63	Yes	No	No	Yes	1.160468626	1.953799145	1.295209527	880.3709543	15.82159589	C-section	38.71428571	3570	Female	0.36	Yes	No	50	50	Yes	No	No	11.15	61	771.4182	8901.125042	-0.9023557	-0.165922998	0.2352078
71	No	31	Other	Hispanic	Not Married	Private	Yes	More than 4 months	28.65	No	Yes	No	No	0.988186974	1.423443108	1.430520826	872.5889315	14.2640591	C-section	39.42857143	3540	Male	1.3	Yes	No		24		No	No		31	1779.463	18142.07169	2.1307488	8.361624693	-0.6450847
74	No	27	White	Non-Hispanic	Married	Private	No	Never	22.34	No	No	Yes	No	1.528202444	1.223771146	1.879444438	1022.380045	22.90787656	C-section	39	3200	Female	1.27	Yes	No		52		No	Yes		3.395833333	1019.0474	9288.897
75	Yes	28	White	Non-Hispanic	Married	Private	No	Never	22.72	Yes	No	No	No	0.820736626	1.390653605	1.760254822	972.8041847	22.27256073	Vaginal	40.14285714	3420	Female	-0.84	Yes	Yes	25	4		No	No	11.6	63	280.4004	3268.006	-0.0503229	-0.284297084	-0.6450847
76	Yes	30	Black	Non-Hispanic	Married	Private	No	Never	44.99	No	Yes	No	Yes	1.344924356	1.65701735	0.932687812	820.4454932	12.6311171	Vaginal	38.28571429	2820	Male	1.13	Yes	Yes		24		No	No	15.33	27	931.763	1102.087	0.3508824	-0.238016145	0.2352078
77	No	25	White	Non-Hispanic	Married	Private	No	Never	34.76	Yes	No	No	No	0.587300114	1.503174493	1.937855508	1023.084326	13.04751223	Vaginal	38.71428571	3100	Female	0.1	Yes	No		52		No	Yes	9.85	45	633.5798	3676.888	4.1499648	-0.392343367	0.2352078
78	Yes	21	Bi-racial	Hispanic	Not Married	Medicaid	No	Never	37.11	No	No	Yes	No	0.717995084	1.437263952	1.251073749	846.6720518	15.31489301	Vaginal	37.14285714	2730	Female	2.08	Yes	Yes	22	4	No	Yes	No	6	31	684.9304	1797.061	-0.0503229	-0.135964485	-0.6450847
79	No	35	White	Non-Hispanic	Married	Private	No	Never	22.24	Yes	Yes	No	No	1.081521574	1.28493225	1.451605303	901.1833809	17.09037225	Vaginal	39.85714286	2750	Female	2.61	Yes	No		52		No	No	9.35	32	338.296	1983.068	0.3508824	-0.296298009	-0.6450847
81	Yes	40	White	Non-Hispanic	Married	Private	Yes	More than 4 months	41	Yes	No	No	No	0.970124006	1.366991863	1.602353009	926.4878197	23.92784314	Vaginal	37.14285714	2585	Male	0.78	Yes	Yes	22	16	Yes	No	No	14.8	70	1345.2684	2696.228	-0.9023557	-0.290428943	0.2352078
82	No	21	Other	Hispanic	Not Married	Private	Yes	More than 4 months	27.48	No	No	No	No	2.506851665	1.089719581	2.379682651	1114.356849	20.66356302	Vaginal	38.71428571	2760	Female	2.31	Yes	No		52		No	No	14.6	63	1765.6002	15567.618	0.7256697	-0.261726001	0.2352078
83	No	24	White	Non-Hispanic	Not Married	Medicaid	Yes	More than 4 months	22.45	No	Yes	No	Yes	0.610428356	1.343354316	3.992617737	1730.168782	28.09615392	C-section	39	3200	Female	2.24	Yes	No		52		Yes	No		34	530.1142	3937.373	0.7256697	0.550570175	1.1432015
85	No	36	White	Non-Hispanic	Married	Private	No	Never	27.91	Yes	Yes	No	No	0.860039517	1.14848125	2.1520167	1279.305545	23.48894207	Vaginal	40.42857143	3640	Female	-0.25	Yes	No	20	20	No	No	No	7.4	31	776.8768	6912.117	-0.9023557	-0.10343643	-0.6450847
86	Yes	32	White	Non-Hispanic	Married	Private	No	Never	21.19	Yes	Yes	No	No	0.715227948	1.667900963	1.708658173	1049.834278	19.14216593	C-section	39.28571429	3810	Male	0.87	Yes	Yes		4		Yes	No	13.7	28	205.5662	1101.087	-1.1889047	-0.246571549	0.2352078
87	No	37	White	Non-Hispanic	Married	Private	No	Never	27.6	Yes	No	No	Yes	0.95941772	1.961510489	1.879139382	1040.445308	11.94590215	Vaginal	39.14285714	3520	Female	3.22	Yes	No		24		No	No	14.35	32	452.8482	4140.752	-0.0503229	0.732452805	1.1432015
90	No	26	White	Non-Hispanic	Married	Private	Yes	More than 4 months	30.6	Yes	Yes	Yes	No	1.7875472	1.619239872	1.905704126	1090.073427	18.06465819	Vaginal	40.28571429	3330	Female	1.52	Yes	No		52		Yes	No	15.08	33	317.6516	1496.245	0.3508824	-0.226540808	0.2352078
91	No	29	White	Non-Hispanic	Married	Private	Yes	More than 4 months	19.15	Yes	Yes	No	No	0.632145362	1.41910257	3.179237598	1310.411858	21.29690527	Vaginal	40.71428571	3580	Female	3.52	Yes	No				Yes	No	11.85	37	939.7654	32144.418	-1.1889047	-0.26920103	-0.6450847
95	No	27	White	Non-Hispanic	Married	Private	Yes	More than 4 months	26.87	Yes	No	Yes	No	0.497733301	2.28297421	1.812804515	1057.356193	13.54583005	Vaginal	39.14285714	2840	Female	4.19	Yes	No		52		No	No	10.55	46	341.8828	1040.581	-0.0503229	-0.256499321	0.2352078
96	No	27	White	Non-Hispanic	Married	Other	Yes	More than 4 months	26.4	Yes	No	Yes	No	0.713483225	1.451216588	2.030812577	1109.31745	19.51853706	Vaginal	37.71428571	3105	Male	-1.58	Yes	No	50			No	No	8	64	333.6844	2153.385	-0.9023557	-0.314182599	0.2352078
97	No	26	Asian	Non-Hispanic	Married	Medicaid	Yes	More than 4 months	22.1	Yes	No	Yes	No	1.265977304	2.271388517	1.67103639	1062.478146	22.3454256	Vaginal	38.42857143	2630	Female	1.61	Yes	No		52		No	No	14.99	36	768.1744	4397.131	-1.1889047	-0.216233444	-0.6450847
98	No	33	White	Non-Hispanic	Married	Private	Yes	More than 4 months	23.7	Yes	Yes	No	No	1.60309147	1.594221782	2.046205412	1211.870343	21.87700015	Vaginal	41	2820	Female	-1.24	Yes	No		52		No	No	21.66	33	335.3672	1596.898	-0.9023557	-0.228832955	-0.6450847
100	No	22	White	Hispanic	Married	Medicaid	No	Never	30.9	No	Yes	Yes	No	0.83712774	1.26387993	1.596475246	816.1056497	32.38548836	Vaginal	38.57142857	2725	Female	2.3	Yes	No		52		No	No	15.1	30	583.471	8646.871	-1.4323482	0.687836228	-1.2593559
102	Yes	37	White	Non-Hispanic	Married	Private	Yes	More than 4 months	20.07	Yes	Yes	No	No	0.895727136	1.474254665	2.301469562	1118.156189	18.55257642	Vaginal	39.42857143	4010	Male	2.14	Yes	Yes	20	4	Yes	No	No	8	31	466.0068	4815.829	-1.1889047	-0.340856187	-1.2593559
103	Yes	29	Asian	Non-Hispanic	Married	Private	Yes	More than 4 months	20.1	Yes	No	Yes	No	1.509756871	2.135002451	4.358542345	1499.997499	45.74680023	C-section	37.57142857	2700	Female	2.11	Yes	Yes	44	4	No	No	No	15.5	68	483.2464	12573.686	0.3508824	-0.224073465	2.0237833
105	No	26	White	Non-Hispanic	Married	Private	No	Never	23.16	Yes	Yes	Yes	No	1.550337131	1.407263396	1.60292414	1027.170179	20.43118527	Vaginal	39.42857143	3310	Male	1.56	Yes	Yes	26	24	Yes	Yes	No	11.66	43	450.6292	3773.554	-0.0503229	-0.332096388	-1.2593559
107	Yes	24	Bi-racial	Non-Hispanic	Married	Private	Yes	More than 4 months	22.46	Yes	Yes	No	Yes	0.72471116	1.134275014	1.373919259	941.6396389	16.11734981	Vaginal	38.71428571	3470	Male	1.79	Yes	Yes	18	4	Yes	No	No	15.08	84	1597.1578	31683.788	-0.9023557	0.526539126	1.1432015
111	No	33	White	Non-Hispanic	Married	Private	Yes	More than 4 months	32.91	Yes	Yes	No	No	0.559647146	1.088400736	1.304980906	840.894221	15.08950329	Vaginal	39.71428571	3140	Male	-1.22	Yes	No	52	52	Yes	No	No	14	62	355.1954		0.3508824	-0.187807896	0.2352078
112	No	30	White	Non-Hispanic	Married	Private	Yes	Less than 1 month	21.5	Yes	No	No	No	1.528202444	1.51988528	1.920680059	1157.442219	21.29721583	Vaginal	39.57142857	3645	Female	2.15	Yes	No	52	52	Yes	No	No	15.95	67	582.7094	3638.268	1.1355807	-0.391292191	-0.6450847
115	No	23	White	Non-Hispanic	Married	Other	No	Never	29.75	Yes	No	Yes	No	0.454443	1.274145446	2.176820655	1029.969241	22.39472193	Vaginal	39.71428571	2920	Female	1.16	Yes	No	25	24	Yes	No	No	16.35	36	781.5486	7900.223	-0.5280697	-0.238016145	-0.6450847
118	No	28	White	Non-Hispanic	Not Married	Private	Yes	Less than 1 month	21.66	Yes	Yes	No	No	0.820736626	1.316272892	1.467216245	857.0096926	15.57538605	C-section	39.42857143	3820	Female	-0.48	Yes	No	44	16	Yes	No	No	9.88	52	356.9482	2535.7	-0.5280697	-0.294604447	-0.6450847
119	No	27	Other	Hispanic	Not Married	Medicaid	No	Never	33.2	No	Yes	Yes	No	1.682038523	1.417553436	2.229682119	1046.351338	16.56464647	Vaginal	39.14285714	3320	Female	2.4	Yes	Yes		24		No	No	9.5	35	291.725	1657.386	-0.9023557	-0.334286338	-0.6450847
120	No	35	White	Non-Hispanic	Not Married	Private	Yes	More than 4 months	44.1	Yes	No	No	No	0.767982287	1.559645379	1.288659971	839.1684139	15.66270101	Vaginal	38.85714286	3010	Female	0.94	Yes	No		24		No	No	16.38	61	624.6856	7639.555	0.3508824	-0.326548515	-0.6450847
124	No	27	White	Non-Hispanic	Married	Private	No	Never	24.47	Yes	No	No	No	0.454443	1.198976134	2.049773441	1063.168189	24.50277417	Vaginal	39.14285714	3480	Female	2.98	Yes	No	25	52	Yes	No	No	11.95	63	793.9974	15839.827	-0.0503229	-0.191443213	0.2352078
125	No	39	Asian	Non-Hispanic	Married	Private	No	Never	30.45	Yes	No	No	No	1.46439244	2.706105943	0.954127485	817.2859357	12.37562478	C-section	39	3870	Female	-0.02	Yes	No		52		No	No	14.62	67	579.3858	1863.012	-0.5280697	-0.296298009	2.0237833
128	No	34	White	Non-Hispanic	Married	Private	No	Never	21.4	Yes	Yes	No	No	1.60309147	2.147683487	1.691802551	1133.606984	17.11022159	Vaginal	40.85714286	3890	Female	2.99	Yes	No	47	47	No	Yes	No	15.97	32	945.1442	1854.934	-1.1889047	-0.083069897	-1.2593559
130	No	29	White	Non-Hispanic	Married	Private	Yes	More than 4 months	25.27	Yes	Yes	No	No	1.528202444	1.833418041	1.554761129	1017.268662	12.03323145	Vaginal	39.42857143	4350	Female	0.9	Yes	No	42	16	Yes	No	No	17.25	37	663.3284	4672.364	-0.5280697	-0.095669408	1.1432015
133	Yes	34	White	Non-Hispanic	Married	Private	No	Never		Yes	Yes	Yes	No	1.528202444	1.947221434	1.741819958	1098.182076	20.33108443	Vaginal	40.42857143	3810	Male	-1.81	Yes	Yes	36	4	No	No	No	5.5	33	380.7706	1081.175	0.3508824	-0.279085003	-0.6450847
135	No	37	White	Non-Hispanic	Married	Private	Yes	More than 4 months	31.14	Yes	No	Yes	No	0.95941772	1.701059021	1.412786194	910.6036238	10.72499402	C-section	39.14285714	3700	Male	1.18	Yes	No		52		No	No	10.82	33	581.9114	1307.045	2.1307488	-0.197837866	0.2352078
137	No	32	White	Non-Hispanic	Married	Private	No	Never		Yes	No	Yes	No	0.745847599	1.21015351	1.667422552	944.2118155	16.4121724	Vaginal	39.71428571	3875	Female	0.79	Yes	No				Yes	No	11.63	30	884.3198	2820.797	0.3508824	-0.187807896	0.2352078
138	No	37	Other	Non-Hispanic	Married	Private	No	Never	20.87	No	Yes	Yes	No	0.860039517	1.776522571	1.63355504	938.1219575	12.39061512	Vaginal	39	3275	Female	-0.59	Yes	Yes	36	4	Yes	No	No	8.7	35	351.029	2111.06	-1.1889047	-0.305072407	-0.6450847
141	No	31	White	Non-Hispanic	Married	Private	No	Never	22.33	Yes	Yes	Yes	No	1.160468626	1.576881856	1.809043129	1041.845803	15.70478426	Vaginal	41.57142857	3770	Female	-0.25	Yes	Yes	38	4	Yes	Yes	No	9.33	39	336.0896	1541.854	-0.0503229	-0.209926389	0.2352078
142	No	32	White	Non-Hispanic	Married	Private	Yes	More than 4 months	21.23	No	Yes	Yes	No	0.581781834	1.196369151	1.769057244	1009.754402	24.31113923	Vaginal	40	3230	Female	2.29	Yes	No	50	50	Yes	No	No	11.95	29	705.628	7969.401	0.7256697	-0.346769051	0.2352078
143	No	41	Asian	Non-Hispanic	Married	Private	Yes	More than 4 months	19.88	Yes	Yes	Yes	No	1.626608892	1.854719436	1.05164292	846.3169412	10.81391097	Vaginal	40.28571429	3150	Male	2.92	Yes	No	34	24	Yes	Yes	No	10.58	32	494.7852		-1.1889047	-0.178653906	-0.6450847
144	No	32	White	Non-Hispanic	Married	Private	Yes	More than 4 months	33.63	Yes	Yes	No	No	1.160468626	1.985940544	1.833138754	1143.483974	25.75478891	C-section	39.42857143	3300	Female	2.35	Yes	No		52		No	No	10.9	35	1451.4486	6999.041	0.7256697	-0.371947634	-0.6450847
145	No	36	White	Non-Hispanic	Married	Private	Yes	More than 4 months	24.27	Yes	No	Yes	No	0.498035097	1.41328347	1.291660425	846.7506905	16.05542355	Vaginal	40.57142857	3730	Male	1.34	Yes	No		52		No	No	9.25	35	598.108	905.52	0.7256697	-0.240614885	-0.6450847
147	No	38	Other	Non-Hispanic	Married	Private	No	Never		Yes	No	Yes	No	1.121634172	1.454269851	4.024415964	1695.661166	20.68820276	Vaginal	39.42857143	3700	Female	2.18	Yes	No		52		Yes	Yes	8.35	36	519.7332		-1.4323482	0.687836228	-0.6450847
149	No	29	White	Non-Hispanic	Married	Private	No	Never	21.64	Yes	Yes	Yes	No	1.550337131	1.430317597	3.52228762	1517.776544	23.29818068	Vaginal	38.57142857	3015	Female	-1.54	Yes	No	32		Yes	No	No		38	1011.157		1.1355807	-0.204407715	-0.6450847
152	No	30	White	Non-Hispanic	Not Married	Medicaid	Yes	More than 4 months	43.34	No	Yes	Yes	No	1.152275066	1.257167772	1.862069118	1027.538757	16.06093705	C-section	37.71428571	3100	Male	0.73	Yes	No		52		No	Yes	13.4	32	2111.6508		-0.9023557	-0.15885676	1.1432015
155	No	29	White	Non-Hispanic	Married	Private	No	Never	29.1	No	Yes	No	No	1.152275066	1.275735312	2.623855574	1200.209348	24.36610654	C-section	40.57142857	3530	Female	-0.42	Yes	No		52		No	No		36	657.223		-0.5280697	-0.175719373	0.2352078
157	No	33	White	Non-Hispanic	Married	Private	No	Never	23.04	Yes	No	Yes	No	1.081521574	1.699287075	1.770611742	1002.152587	20.56092159	Vaginal	38.71428571	3490	Female	0.24	Yes	Yes		16		Yes	No	0.1	32	1048.5118		-0.9023557	-0.056717501	-0.6450847
158	No	27	White	Non-Hispanic	Married	Private	Yes	More than 4 months	29.2	Yes	No	No	No	1.028767235	1.180445646	2.28522713	1262.443898	24.30814155	Vaginal	38.42857143	3260	Male	2.71	Yes	No		4		Yes	No		35	689.0058		1.1355807	0.110653061	-0.6450847
160	No	35	Black	Non-Hispanic	Married	Private	Yes	1-2 months	21.16	No	Yes	Yes	No	1.265977304	1.520470033	1.279988802	831.0084864	18.03335012	C-section	39.28571429	3250	Female	0.92	Yes	Yes	40	4	Yes	Yes	Yes	8.75	51	2510.8636		0.3508824	0.501164908	1.1432015
161	No	33	White	Non-Hispanic	Not Married	Medicaid	No	Never	26.06	Yes	No	No	Yes	1.682038523	1.671898482	1.804775874	1133.111582	14.76067969	Vaginal	39	3790	Female	3.05	Yes	No		52			No	11.66	35	686.9842		-0.5280697	0.008834996	0.2352078
162	Yes	24	White	Non-Hispanic	Not Married	Private	Yes	More than 4 months	33.28	Yes	No	Yes	No	1.591076061	1.696783831	3.445305554	1482.745069	15.9559051	Vaginal	37.42857143	2580	Female	1.8	Yes	Yes	20	4	No	No	No	0.24	50	3380.5856		-0.9023557	3.980703133	2.0237833
164	Yes	31	White	Non-Hispanic	Married	Private	Yes	More than 4 months	21.3	Yes	No	Yes	No	0.715227948	1.497484384	1.752413889	1078.359582	24.69287166	Vaginal	40.57142857	3085	Male	0.49	Yes	Yes		4		No	No	14.61	31	1898.0934		-0.9023557	-0.147994609	-0.6450847
165	Yes	28	White	Non-Hispanic	Married	Private	No	Never	43	Yes	No	No	No	1.528202444	2.146169187	2.25087762	1216.178589	19.99454712	Vaginal	39.28571429	2995	Male	0.01	Yes	Yes		4		Yes	No	17	31	942.6186		-0.9023557	0.807086294	-1.2593559
166	Yes	29	Black	Non-Hispanic	Not Married	Medicaid	Yes	More than 4 months	35.6	No	Yes	Yes	No	1.866494253	1.517124684	0.933339804	782.9799499	17.43667218	Vaginal	39.28571429	3360	Male	0.43	Yes	Yes	26	4	No	No	No	22.66	31	1598.9288		-0.0503229	-0.175719373	-0.6450847
167	No	30	White	Non-Hispanic	Married	Private	Yes	More than 4 months	28.47	Yes	Yes	Yes	No	1.046766389	1.194486341	1.380284504	888.9546732	12.13036076	Vaginal	40.71428571	3160	Female	2	Yes	No		52		No	No		39	525.6202		-0.9023557	-0.366764753	-0.6450847
171	No	25	White	Non-Hispanic	Married	Private	No	Never	30	Yes	No	No	Yes	0.642860535	1.465738258	1.753351901	996.3607535	15.68254704	Vaginal	39.71428571	3215	Male	1.33	Yes	No		52		No	No		31	1333.2284		-0.0503229	-0.207167052	-1.2593559
172	No	32	White	Non-Hispanic	Married	Private	Yes	More than 4 months	21.3	Yes	No	No	No	1.682038523	1.916788656	2.164605139	1214.813757	15.69334013	Vaginal	40.14285714	3960	Male	2.67	Yes	No		52		No	No	20.75	63	167.923		1.1355807	-0.334286338	0.2352078
174	No	29	Other	Non-Hispanic	Married	Medicaid	Yes	More than 4 months	36.38	No	Yes	No	Yes	1.231222119	1.398841006	2.297116802	1113.159738	14.85028271	C-section	39.14285714	3100	Male	2.44	Yes	No		52		No	No	10.45	37	1677.1216		0.3508824	-0.17278484	-0.6450847
175	Yes	32	White	Non-Hispanic	Married	Private	Yes	More than 4 months	18.85	Yes	Yes	Yes	No	1.160468626	2.35239026	1.284718981	853.5773437	20.2032142	Vaginal	39.14285714	3170	Female	0.5	Yes	Yes	36	4	Yes	No	No	14.5	33	1774.8108		-0.5280697	-0.165922998	-0.6450847
178	No	26	White	Non-Hispanic	Married	Private	No	Never	44.86	No	No	Yes	No	0.507197339	1.288155638	1.486136747	863.5898522	15.11288797	Vaginal	38.28571429	2435	Male	1.17	Yes	No		52		No	No	11.5	31	1732.836		-0.0503229	-0.231125103	-1.2593559
179	No	29	White	Non-Hispanic	Married	Private	Yes	More than 4 months	27	Yes	Yes	Yes	No	1.152275066	1.330728594	1.962940173	999.0473015	31.12887607	Vaginal	40.28571429	4035	Female	3.42	Yes	No		4		No	No	7.5	37	195.2258		0.7256697	0.609961614	4.0330231
180	No	35	White	Non-Hispanic	Married	Private	Yes	More than 4 months	29.1	Yes	No	No	No	1.866494253	1.664233824	1.724658599	1008.893655	21.6474169	Vaginal	40	3135	Female	1.86	Yes	No		4		No	No	7.5	37	125.7466		-0.0503229	0.847352171	0.2352078
183	No	30	White	Non-Hispanic	Married	Medicaid	Yes	More than 4 months	39.75	No	No	No	Yes	1.528202444	2.475461256	1.023766168	951.6762803	13.83061577	Vaginal	38.28571429	4360	Female	1.18	Yes	No		52		No	No	12	32	1458.5354		-0.5280697	-0.273347335	0.2352078
184	No	23	Black	Non-Hispanic	Not Married	Medicaid	Yes	More than 4 months	35.03	No	No	No	No	1.548337276	1.381308363	1.484022291	958.6230283	15.83609326	Vaginal	39.28571429	3030	Male	-0.3	Yes	No	44	44	Yes	No	No	16	32	1765.4084		0.3508824	-0.151965718	-0.6450847
191	Yes	23	Black	Hispanic	Not Married	Medicaid	Yes	More than 4 months	33.6	No	Yes	Yes	No	1.425779025	1.829098893	1.284836056	793.0600959	14.62901503	Vaginal	39.42857143	3260	Male	2.99	Yes	Yes	36	4	No		No	8.5	34	521.3474		-0.0503229	-0.256499321	0.2352078
194	Yes	28	Black	Hispanic	Married	Medicaid	Yes	More than 4 months	31.2	No	Yes	Yes	No	1.7875472	2.269068733	2.454648551	1144.503243	30.34513471	Vaginal	38	3100	Female	0.45	Yes	Yes	12	4	Yes	No	No	11.5	32	1945.3588		0.7256697	1.091838166	1.1432015
198	No	29	White	Non-Hispanic	Married	Private	Yes	More than 4 months	23.1	Yes	No	No	No	1.006632547	1.458401592	1.659693882	1011.336392	13.57889499	Vaginal	38.85714286	3135	Female	-0.17	Yes	No	40	40	Yes	No	No	12.5	43	66.0632		-1.1889047	-0.34768883	1.1432015
199	No	29	White	Non-Hispanic	Married	Private	No	Never	27.18	Yes	No	No	No	1.081521574	1.526591294	2.014192726	1290.104243	36.97657265	C-section	37.28571429	3000	Female	3.53	Yes	No		4		No	No	7	35	284.6564		-0.0503229	-0.282486725	0.2352078
201	No	34	White	Non-Hispanic	Married	Private	Yes	More than 4 months	52.14	Yes	No	Yes	No	0.613699789	1.691381954	2.09326954	1065.019666	10.61580215	Vaginal	38.28571429	3515	Male	-0.85	Yes		50			No	No		28	86.646		-0.0503229	0.171314671	0.2352078
202	No	26	White	Non-Hispanic	Married	Medicaid	Yes	More than 4 months	30.52	Yes	No	No	Yes	1.160468626	1.56382438	1.756076821	981.9025262	17.49776502	C-section	39.71428571	4240	Male	-0.8	Yes	No		52		No	No	7.33	45	151.2308		-0.9023557	-0.332096388	1.1432015
207	No	25	White	Non-Hispanic	Married	Private	No	Never	29.71	No	Yes	Yes	No	0.835832001	1.635028658	1.724985774	1011.943268	13.32591823	Vaginal	40	3340	Female	1.81	Yes	No		52		Yes	No		38	867.8894		1.1355807	-0.357131894	0.2352078
210	Yes	21	White	Non-Hispanic	Married	Private	No	Never	22.33	No	No	No	No	1.92405005	1.241395203	1.517036531	1077.86832	17.04013909	Vaginal	38.42857143	3070	Male	-1	Yes	Yes		16		No	No	20.75	33	401.5214		-0.0503229	-0.344593701	0.2352078
211	No	30	White	Non-Hispanic	Married	Private	Yes	More than 4 months	27.93	Yes	Yes	No	No	0.967819336	1.320073281	1.02773416	762.1350694	14.44092393	Vaginal	40.57142857	3870	Male	2.34	Yes	No		52		Yes	No	11	28	1003.8056		-0.9023557	-0.345849273	-0.6450847
213	No	29	White	Non-Hispanic	Married	Private	No	Never	21.41	Yes	Yes	Yes	No	0.976012896	1.50842055	1.568928737	948.0609938	16.65078397	Vaginal	40	2980	Female	-1	Yes	Yes		4		Yes	No	19.08	38	412.832		-0.5280697	-0.263550959	-0.6450847
214	Yes	41	Black	Non-Hispanic	Not Married	Private	No	Never	29.4	Yes	No	No	No	1.46439244	2.409747856	2.528984091	1276.474144	11.61017079	Vaginal	37.28571429	2225	Female	2.57	Yes	Yes		4		No	No	19.95	33	392.322		1.1355807	-0.218919783	0.2352078
215	No	28	White	Non-Hispanic	Married	Private	No	Never	20.68	Yes	No	No	No	0.89293031	1.371913354	1.092909718	796.5791719	16.25453414	C-section	39.14285714	3110	Female	1.03	Yes	Yes		4		No	No		45	694.5764		-0.5280697	-0.364355808	0.2352078
216	No	33	White	Non-Hispanic	Married	Private	No	Never	37.65	Yes	No	No	No	0.632145362	1.141354789	1.772066708	1043.317918	41.49798928	Vaginal	39.14285714	3305	Female	-1.06	Yes	No		52		No	No	9.38	31	464.5172		-0.0503229	0.135355695	0.2352078
217	Yes	36	Other	Hispanic	Not Married	Medicaid	No	Never	19.92	No	No	Yes	No	0.942121042	1.448689095	1.572107453	906.294312	16.29255482	Vaginal	39.71428571	3225	Female	-1.63	Yes	No		24		No	No	20.05	34	1018.6344		-0.9023557	-0.162389879	0.2352078
218	Yes	32	Black	Hispanic	Not Married	Medicaid	No	Never	30.3	Yes	No	No	No	3.711051553	2.272577407	3.9360608	1274.902978	83.45760764	C-section	39.42857143	3360	Male	-0.71	Yes	Yes		4		Yes	No	10.5	39	988.3202		-0.5280697	-0.338783035	-0.6450847
219	No	25	White	Non-Hispanic	Married	Private	Yes	More than 4 months	21.7	No	No	No	Yes	0.606874242	1.135363124	2.430030227	1134.763667	15.74545019	Vaginal	37	2380	Male	1.48	Yes	No				No	No	16	45	413.7966		-1.66737	-0.067521254	0.2352078
220	Yes	25	White	Non-Hispanic	Married	Private	Yes	2-4 months	24.95	No	Yes	No	No	1.92405005	1.449341107	1.702328064	1048.189636	19.39253973	Vaginal	40.85714286	3650	Male	2.98	Yes	Yes		16		No	No		39.875	188.3336		1.1355807	-0.328052281	-0.6450847
221	Yes	31	Asian	Non-Hispanic	Married	Private	No	Never	21.3	Yes	Yes	Yes	No	0.767982287	1.37305919	1.428533387	925.6467099	14.95772047	Vaginal	40	3290	Male	1	Yes	Yes		4		No	No	12	32	253.7766		-0.7152127	-0.404633365	1.1432015
31	No	35	White	Non-Hispanic	Married	Private	Yes	1-2 months	30.36	Yes	Yes	No	No	0.976012896	1.626094967	2.261090152	1143.137281	21.94800323	Vaginal	38.28571429	3660	Female	3.43						Yes	No		37.43472222	1145.4604		1.1355807	-0.282486725	0.2352078
206	No	19	White	Hispanic	Not Married	Medicaid	No	Never	30.81	No	Yes	No	Yes	2.862946154	1.970915899	1.826951985	1209.96641	47.43792808	Vaginal	37	2960	Male	0.02			25		Yes	No	No		3	280.308		-0.9023557	-0.162389879	-0.6450847
